# Supplementary material for: CircDOCK1 Regulates miR-186/DNMT3A to Promote Osteosarcoma Progression
Source: Biomedicines. 2022 Nov 23;10(12):3013. doi: 10.3390/biomedicines10123013 (PMC9775081; doi:10.3390/biomedicines10123013)
Supplement: Supplementary file 1 [file biomedicines-10-03013-s001.zip]

Archive with 1 entries (1 files):
- biomedicines-2009884-supplementary.pdf
